# Supplementary material for: The burden of aortic aneurysm in China from 1990 to 2019: findings from the Global Burden of Disease Study 2019
Source: BMC Public Health. 2022 Apr 18;22:782. doi: 10.1186/s12889-022-13221-w (PMC9016999; doi:10.1186/s12889-022-13221-w)
Supplement: Supplementary file 4 — Additional file 4. [file 12889_2022_13221_MOESM4_ESM.xlsx]

## Sheet: Sheet2
Table S1. Temporal trend of age-standardized death rate for AA from 1990 to 2019 by sex in global and in China
	year	APC		year	APC
world			China
Both	1990-1994	0.8*(0.5-1)	Both	1990-1998	-0.3*(-0.4--0.2)
	1994-1999	-0.4*(-0.6--0.1)		1998-2001	0.1(-1-1.2)
	1999-2002	-1.4*(-2.1--0.6)		2001-2007	-0.7*(-1--0.5)
	2002-2009	-1.7*(-1.8--1.6)		2007-2010	0.7(-0.4-1.8)
	2009-2014	-1.1*(-1.3--0.9)		2010-2016	-0.8*(-1.1--0.6)
	2014-2019	0.1(-0.1-0.2)		2016-2019	0.4(-0.1-1)
	1990-2019	-0.7#(-0.8--0.6)		1990-2019	-0.3#(-0.4--0.1)
Male	1990-1994	0.5*(0.2-0.9)	Male	1990-1998	0(-0.2-0.1)
	1994-2000	-0.8*(-1--0.6)		1998-2001	0.7(-0.8-2.2)
	2000-2009	-2.1*(-2.2--2)		2001-2007	-0.6*(-0.9--0.2)
	2009-2014	-1.5*(-1.8--1.2)		2007-2011	1.3*(0.6-2.1)
	2014-2019	0(-0.2-0.2)		2011-2016	-0.9*(-1.4--0.5)
				2016-2019	0.3(-0.5-1)
	1990-2019	-1.0#(-1.1--0.9)		1990-2019	0(-0.2-0.2)
Female	1990-1994	1.0*(0.9-1.1)	Female	1990-1993	0(-0.9-0.8)
	1994-1999	0.2*(0-0.3)		1993-2015	-1.0*(-1.1--1)
	1999-2009	-1.2*(-1.2--1.1)		2015-2019	0.1(-0.4-0.7)
	2009-2013	-0.7*(-0.9--0.5)
	2013-2017	-0.1(-0.4-0.1)
	2017-2019	0.3(-0.2-0.7)
	1990-2019	-0.3#(-0.4--0.3)		1990-2019	-0.8#(-0.9--0.7)
*Indicates that the annual percentage change (APC) is significantly different from zero at the alpha = 0.05.
# Indicates that the average annual percentage change (AAPC) is significantly different from zero at the alpha = 0.1.
