# Supplementary material for: The burden of aortic aneurysm in China from 1990 to 2019: findings from the Global Burden of Disease Study 2019
Source: BMC Public Health. 2022 Apr 18;22:782. doi: 10.1186/s12889-022-13221-w (PMC9016999; doi:10.1186/s12889-022-13221-w)
Supplement: Supplementary file 5 — Additional file 5. [file 12889_2022_13221_MOESM5_ESM.xlsx]

## Sheet: Sheet2
Table S2. The age distribution of overall death number, ASDR, overall YLLs, crude rate of YLLs caused by AA in 2019 and their percentage changes compared with that in 1990.
	All-Age Deaths, Number (95% UI)		ASDR (95% UI)		YLLs, Number (95% UI)		YLLs, Rate (95% UI)
	2019 (cases)	Change(%)	2019 (per 100 000 person-years)	Change(%)	2019 (person-years)	Change(%)	2019 (per 100 000 person-years)	Change(%)
male
15 to 19	12 (9-16)	-61.6	0.03 (0.02-0.04)	-37.6	863 (639-1133)	-61.7	2.2 (1.6-2.8)	-37.7
20 to 24	30 (23-39)	-41.7	0.07 (0.05-0.09)	-7.6	2012 (1511-2617)	-41.7	4.7 (3.5-6.1)	-7.8
25 to 29	76 (59-95)	5.9	0.13 (0.11-0.17)	6.3	4653 (3647-5861)	5.9	8.3 (6.5-10.4)	6.3
30 to 34	172 (138-213)	83.3	0.26 (0.21-0.33)	29.6	9726 (7827-12068)	83.3	14.9 (12-18.5)	29.6
35 to 39	235 (187-295)	40.4	0.46 (0.36-0.57)	29.3	12150 (9634-15214)	40.5	23.6 (18.7-29.6)	29.3
40 to 44	359 (274-462)	92	0.69 (0.53-0.89)	30.5	16783 (12807-21604)	92.1	32.3 (24.7-41.6)	30.6
45 to 49	510 (383-665)	141.2	0.82 (0.62-1.07)	6.5	21370 (16069-27851)	141.3	34.6 (26-45)	6.5
50 to 54	692 (520-917)	129.9	1.1 (0.83-1.46)	-7.4	25691 (19287-34030)	129.9	40.9 (30.7-54.2)	-7.4
55 to 59	794 (593-1041)	68.6	1.67 (1.24-2.19)	-19.4	25751 (19227-33766)	68.5	54 (40.4-70.9)	-19.4
60 to 64	1095 (845-1394)	80.9	2.78 (2.14-3.53)	-16.4	30492 (23532-38788)	80.7	77.3 (59.6-98.3)	-16.4
65 to 69	1680 (1305-2105)	124.2	4.86 (3.78-6.09)	-12.7	39169 (30432-49089)	123.9	113.4 (88.1-142.1)	-12.8
70 to 74	1830 (1445-2282)	151.4	7.84 (6.19-9.78)	-5.8	34904 (27567-43527)	150.7	149.6 (118.2-186.6)	-6
75 to 79	1796 (1441-2219)	186.8	12.7 (10.19-15.7)	-0.4	27119 (21758-33517)	185.4	191.8 (153.9-237.1)	-0.9
80 to 84	1667 (1351-2000)	310	19.91 (16.13-23.88)	6.5	19309 (15648-23154)	306.6	230.5 (186.8-276.5)	5.6
85 to 89	959 (809-1115)	484.4	32.22 (27.17-37.45)	17.4	8529 (7194-9915)	480.4	286.4 (241.6-333)	16.6
90 to 94	165 (136-196)	492.7	42.73 (35.22-50.73)	10	1154 (952-1370)	489.4	298.8 (246.4-354.7)	9.4
95 plus	17 (13-20)	338.3	46.24 (35.95-55.75)	3.9	88 (69-106)	327.7	244 (190.4-293.1)	1.4
female
15 to 19	4 (4-5)	-58.6	0.01 (0.01-0.01)	-27	308 (251-370)	-58.6	0.9 (0.7-1.1)	-27
20 to 24	14 (10-18)	-49.1	0.04 (0.03-0.05)	-15.8	918 (689-1187)	-49.1	2.3 (1.8-3)	-15.8
25 to 29	22 (16-29)	-11.6	0.04 (0.03-0.05)	-12.8	1360 (993-1793)	-11.6	2.5 (1.8-3.3)	-12.7
30 to 34	43 (32-56)	33.4	0.07 (0.05-0.09)	-11.5	2441 (1820-3166)	33.4	3.8 (2.9-5)	-11.5
35 to 39	48 (36-62)	-5.8	0.1 (0.07-0.13)	-15.9	2491 (1853-3219)	-5.9	5 (3.7-6.5)	-16
40 to 44	75 (57-96)	24.7	0.15 (0.11-0.19)	-19.9	3529 (2647-4510)	24.7	7.1 (5.3-9.1)	-19.9
45 to 49	138 (106-177)	87.6	0.23 (0.18-0.3)	-23	5759 (4424-7423)	87.6	9.7 (7.4-12.5)	-23
50 to 54	245 (186-316)	96.5	0.39 (0.3-0.51)	-29	9072 (6896-11711)	96.5	14.6 (11.1-18.8)	-29
55 to 59	290 (219-371)	60.7	0.61 (0.46-0.79)	-29.6	9385 (7107-12011)	60.5	19.9 (15.1-25.4)	-29.7
60 to 64	377 (294-474)	67.9	0.96 (0.75-1.21)	-26.3	10469 (8160-13189)	67.6	26.8 (20.9-33.7)	-26.3
65 to 69	550 (439-676)	111.6	1.53 (1.23-1.89)	-17.9	12802 (10231-15733)	111.1	35.7 (28.6-43.9)	-18
70 to 74	677 (544-824)	107.3	2.76 (2.22-3.36)	-14.5	12900 (10371-15692)	106.9	52.6 (42.3-64)	-14.7
75 to 79	702 (565-847)	102.7	4.47 (3.6-5.39)	-16.1	10553 (8492-12727)	101.6	67.2 (54.1-81)	-16.6
80 to 84	784 (632-928)	145	7.33 (5.92-8.68)	-20.6	9056 (7309-10722)	143.2	84.7 (68.4-100.3)	-21.2
85 to 89	611 (476-734)	227.9	11.05 (8.62-13.27)	-21.7	5390 (4204-6473)	225.1	97.5 (76.1-117.1)	-22.4
90 to 94	280 (219-333)	372.9	15.05 (11.8-17.9)	-23.4	1912 (1498-2274)	368.2	102.9 (80.7-122.4)	-24.2
95 plus	91 (69-108)	713.8	22.19 (16.86-26.21)	6.4	472 (359-558)	690.2	115.1 (87.4-136)	3.3
ASDR, age-standardized death rate; YLLs, Years of life lost; 95% UI, 95% Uncertainty intervals.
