# Supplementary material for: The burden of aortic aneurysm in China from 1990 to 2019: findings from the Global Burden of Disease Study 2019
Source: BMC Public Health. 2022 Apr 18;22:782. doi: 10.1186/s12889-022-13221-w (PMC9016999; doi:10.1186/s12889-022-13221-w)
Supplement: Supplementary file 6 — Additional file 6. [file 12889_2022_13221_MOESM6_ESM.xlsx]

## Sheet: Sheet2
Table S3. The regional distribution in different provinces of overall death number, ASDR, YLLs, crude rate of YLLs caused by AA in 2019 and their percentage changes compared with that in 1990.
	All-Age Deaths, Number (95% UI)		ASDR (95% UI)		YLLs, Number (95% UI)		YLLs, Rate (95% UI)
	2019 (cases)	Change (%)	2019 (per 100 000 person-years)	Change (%)	2019 (person-years)	Change (%)	2019 (per 100 000 person-years)	Change (%)
Anhui	661 (519-819)	142.9	0.77 (0.61-0.95)	-5.5	13235 (10078-16702)	84.7	21.6 (16.5-27.3)	74.4
Beijing	284 (220-359)	158.3	0.88 (0.69-1.11)	-33.7	6618 (5041-8563)	131.4	26.9 (20.5-34.8)	5.8
Chongqing	363 (276-456)	300.1	0.88 (0.68-1.1)	2.2	7164 (5370-9107)	193.1	28.6 (21.4-36.3)	79.4
Fujian	349 (274-436)	129.2	0.74 (0.59-0.92)	-14.7	7633 (5862-9836)	90.7	19.3 (14.8-24.9)	48.8
Gansu	321 (260-392)	205.9	1.04 (0.85-1.26)	16	7425 (5927-9138)	144.7	28.2 (22.5-34.7)	114.9
Guangdong	1273 (1030-1572)	141.5	1.01 (0.82-1.24)	-21.9	30821 (24130-39116)	124.8	26 (20.3-32.9)	21.7
Guangxi	518 (405-653)	123.1	0.9 (0.71-1.13)	-0.6	11314 (8709-14528)	98	23 (17.7-29.5)	73.2
Guizhou	395 (307-493)	169.9	0.99 (0.78-1.22)	22.2	8243 (6266-10617)	119.4	23.6 (17.9-30.4)	108.8
Hainan	93 (72-116)	136.4	0.91 (0.71-1.12)	-9.5	2060 (1562-2636)	115	21.4 (16.2-27.4)	51.8
Hebei	932 (755-1131)	140.8	1.02 (0.84-1.23)	4.5	21354 (17161-26364)	125.9	28 (22.5-34.5)	85.1
Heilongjiang	441 (342-547)	151.6	0.84 (0.67-1.02)	-20.2	10103 (7692-12794)	108	25.8 (19.6-32.6)	93.2
Henan	897 (699-1118)	108.6	0.78 (0.61-0.95)	-3.2	19187 (14608-24209)	83.2	19.6 (14.9-24.8)	64
Hong Kong	165 (121-217)	-19.6	1.08 (0.79-1.42)	-73.2	2871 (2082-3831)	-35.2	38.3 (27.8-51.1)	-50.3
Hubei	730 (568-924)	106.7	0.92 (0.73-1.15)	-11.1	16902 (12734-21837)	79.5	30.5 (23-39.4)	79.2
Hunan	1075 (868-1328)	206	1.19 (0.96-1.46)	27.5	23703 (18582-29730)	150.2	34.9 (27.4-43.8)	129.5
Inner Mongolia	293 (229-367)	169.7	0.94 (0.74-1.15)	-4.5	7138 (5428-9044)	126.9	27.8 (21.1-35.2)	97.6
Jiangsu	1067 (825-1340)	165.3	0.8 (0.62-1)	-2.7	20930 (15899-26719)	114.1	25.4 (19.3-32.4)	79.8
Jiangxi	518 (413-634)	110.5	0.99 (0.8-1.2)	-10.6	11538 (9038-14257)	71.2	24 (18.8-29.7)	37.6
Jilin	357 (285-442)	96.9	0.92 (0.74-1.13)	-31.9	8183 (6410-10288)	61.8	29.8 (23.4-37.5)	50.1
Liaoning	620 (493-794)	132.3	0.88 (0.7-1.1)	-17.4	13749 (10769-18061)	101.8	30.6 (24-40.2)	83.6
Macao	31 (22-43)	124.4	3.42 (2.41-4.67)	-32.6	732 (511-1025)	104.7	101.3 (70.8-141.9)	0.8
Ningxia	76 (57-98)	216.1	1.12 (0.86-1.4)	-2.1	1983 (1437-2627)	180.9	28.1 (20.3-37.2)	90.2
Qinghai	73 (58-92)	260	1.26 (1.02-1.5)	28	2010 (1539-2623)	206.4	31.6 (24.2-41.2)	121.7
Shaanxi	499 (374-619)	133.3	1.02 (0.78-1.25)	-5.8	11909 (8862-15234)	101.3	30.5 (22.7-39)	73
Shandong	1092 (865-1337)	106.5	0.76 (0.61-0.92)	-19.2	22935 (17932-28755)	80.1	22.3 (17.4-28)	51.1
Shanghai	375 (293-477)	152.4	0.9 (0.71-1.15)	-23.6	7948 (6092-10306)	125.9	27.9 (21.4-36.2)	10.4
Shanxi	374 (285-465)	107	0.87 (0.68-1.06)	-16.9	8241 (6183-10425)	80.6	21.5 (16.1-27.2)	39.8
Sichuan	1180 (942-1487)	92.3	0.96 (0.78-1.2)	11.4	24921 (19392-32138)	49.4	30 (23.4-38.7)	98.1
Tianjin	163 (125-204)	143.7	0.82 (0.64-1.02)	-24.9	3692 (2811-4691)	129.9	23.7 (18-30.1)	34.6
Tibet	56 (46-67)	128	2.18 (1.83-2.6)	18.3	1661 (1329-2060)	118.3	47.7 (38.2-59.2)	41.4
Xinjiang	517 (403-636)	303.7	2.23 (1.77-2.71)	37	14555 (10996-18170)	256.8	59.4 (44.9-74.1)	124.2
Yunnan	639 (523-774)	186.6	1.24 (1.03-1.48)	22.7	15784 (12661-20024)	157	32.1 (25.7-40.7)	98.8
Zhejiang	612 (481-774)	147.3	0.72 (0.57-0.91)	-10.7	12036 (9301-15328)	104.7	19.5 (15.1-24.8)	43.9
ASDR, age-standardized death rate; YLLs, Years of life lost; 95% UI, 95% Uncertainty intervals.
